# Supplementary material for: The Role of Tumor Immune Microenvironment and Clinical Factors in Head and Neck Cancer Prognosis Among African American Men and Women
Source: Cancers (Basel). 2026 Jan 31;18(3):481. doi: 10.3390/cancers18030481 (PMC12896851; doi:10.3390/cancers18030481)
Supplement: Supplementary file 1 [file cancers-18-00481-s001.zip]

Archive with 1 entries (1 files):
- cancers-4094636-supplementary.pdf
